# Supplementary material for: Enhancing Influenza Epidemics Forecasting Accuracy in China with Both Official and Unofficial Online News Articles, 2019–2020
Source: Int J Environ Res Public Health. 2021 Jun 18;18(12):6591. doi: 10.3390/ijerph18126591 (PMC8296334; doi:10.3390/ijerph18126591)
Supplement: Supplementary file 1 [file ijerph-18-06591-s001.zip]

Archive with 1 entries (1 files):
- ijerph-1227710-supplementary.pdf
